# Supplementary material for: Alternative Splicing and Alternative Polyadenylation-Regulated Cold Stress Response of Apis cerana
Source: Insects. 2024 Dec 19;15(12):1006. doi: 10.3390/insects15121006 (PMC11677483; doi:10.3390/insects15121006)
Supplement: Supplementary file 1 [file insects-15-01006-s001.zip]

Archive with 2 entries (2 files):
- insects-3356587-supplementary File SI.pdf
- insects-3356587-supplementary tables.pdf
